# Supplementary material for: Probing Selective Adsorption in Cationic-Polymer Induced Aggregation of Binary Anionic Particulate Dispersions Using Solvent Relaxation NMR
Source: Polymers (Basel). 2022 May 4;14(9):1875. doi: 10.3390/polym14091875 (PMC9104040; doi:10.3390/polym14091875)
Supplement: Supplementary file 1 [file polymers-14-01875-s001.zip]

Archive with 1 entries (1 files):
- polymers-1665117-supplementary.pdf
